# Supplementary material for: Pilot Study of Cytoprotective Mechanisms of Selenium Nanorods (SeNrs) under Ischemia-like Conditions on Cortical Astrocytes
Source: Int J Mol Sci. 2023 Jul 30;24(15):12217. doi: 10.3390/ijms241512217 (PMC10419292; doi:10.3390/ijms241512217)
Supplement: Supplementary file 1 [file ijms-24-12217-s001.zip]

Archive with 1 entries (1 files):
- ijms-2520838-supplementary.pdf
